# Supplementary material for: 5-Phenoxy Primaquine Analogs and the Tetraoxane Hybrid as Antimalarial Agents
Source: Molecules. 2021 Jun 30;26(13):3991. doi: 10.3390/molecules26133991 (PMC8272044; doi:10.3390/molecules26133991)
Supplement: Supplementary file 1 [file molecules-26-03991-s001.zip]

Archive with 1 entries (1 files):
- molecules-1271211-supplementary.pdf
